# Supplementary material for: Harnessing Molecular Fluorophores in the Carbon Dots Matrix: The Case of Safranin O
Source: Nanomaterials (Basel). 2022 Jul 9;12(14):2351. doi: 10.3390/nano12142351 (PMC9315549; doi:10.3390/nano12142351)
Supplement: Supplementary file 1 [file nanomaterials-12-02351-s001.zip]

Archive with 1 entries (1 files):
- nanomaterials-1779759-supplementary.pdf
